# Supplementary material for: Effect of Helicobacter pylori Eradication on Serum Level of Valproic Acid in Children with Idiopathic Generalized Epilepsy
Source: Children (Basel). 2024 Oct 18;11(10):1259. doi: 10.3390/children11101259 (PMC11506667; doi:10.3390/children11101259)
Supplement: Supplementary file 1 [file children-11-01259-s001.zip]

Archive with 1 entries (1 files):
- children-3233543-supplementary.pdf
